# Supplementary material for: Cortisol Promotes Surface Translocation of Porphyromonas gingivalis
Source: Pathogens. 2022 Aug 27;11(9):982. doi: 10.3390/pathogens11090982 (PMC9505793; doi:10.3390/pathogens11090982)
Supplement: Supplementary file 1 [file pathogens-11-00982-s001.zip]

Archive with 5 entries (5 files):
- Figure S1, Tables S1 and S2.pdf
- Supplementary Video S1.mp4
- Supplementary Video S2.mp4
- Supplementary Video S3.mp4
- Supplementary Video S4.mp4
